# Supplementary material for: The Development and Psychometric Properties of Malay Language Child Oral Health Impact Profile—Short Form 19 (ML COHIP-SF 19)
Source: Healthcare (Basel). 2025 Jan 28;13(3):257. doi: 10.3390/healthcare13030257 (PMC11817817; doi:10.3390/healthcare13030257)
Supplement: Supplementary file 1 [file healthcare-13-00257-s001.zip]

Archive with 1 entries (1 files):
- healthcare-3386102-supplementary.pdf
